# Supplementary material for: Identification and Biological Characterizations of the Causal Agent of Leaf Spot Disease in Pseudostellaria heterophylla
Source: Plants (Basel). 2026 Mar 12;15(6):883. doi: 10.3390/plants15060883 (PMC13029421; doi:10.3390/plants15060883)
Supplement: Supplementary file 1 [file plants-15-00883-s001.zip]

Archive with 1 entries (1 files):
- plants-4131239-supplementary.pdf
